# Supplementary material for: Extractable Cr(VI) Hotspots in the Defor Petrila Tailings Dump, Romania: A Redox-Based Hazard Screening Approach
Source: Toxics. 2026 May 30;14(6):479. doi: 10.3390/toxics14060479 (PMC13307838; doi:10.3390/toxics14060479)
Supplement: Supplementary file 1 [file toxics-14-00479-s001.zip]

Archive with 2 entries (2 files):
- Figure_S1_boxplots_main_variables.tif
- Table_S1_descriptive_statistics.xlsx
