# Supplementary material for: Extractable Cr(VI) Hotspots in the Defor Petrila Tailings Dump, Romania: A Redox-Based Hazard Screening Approach
Source: Toxics. 2026 May 30;14(6):479. doi: 10.3390/toxics14060479 (PMC13307838; doi:10.3390/toxics14060479)
Supplement: Supplementary file 1 [file toxics-14-00479-s001.zip › Table_S1_descriptive_statistics.xlsx]

## Sheet: Table S1
Table S1. Descriptive statistics for the main monitored variables in the Defor–Petrila monitoring dataset
Variable	Unit	n	Minimum	Maximum	Mean	Median	Standard deviation	Q1	Q3	IQR	Dataset basis
pH	unitless	36	6.3	8.2	7.06	6.8	0.59	6.6	7.62	1.02	P1–P12, repeated site-year observations, 2022–2024
Eh	mV	36	-62	412	122.6	45	170.3	-18.5	304	322.5	P1–P12, repeated site-year observations, 2022–2024
Moisture	%	12	6	28.3	16.18	17.4	7.94	7.95	21.7	13.75	P1–P12, site descriptors
Organic matter	%	12	1.8	9.5	5.44	5.85	2.63	2.98	7.27	4.3	P1–P12, site descriptors
Mn	mg kg⁻¹	36	420	2180	1075.1	780	642.7	527.5	1820	1292.5	P1–P12, repeated site-year observations, 2022–2024
Fe	%	36	1.8	4.6	2.9	2.5	0.89	2.18	3.82	1.65	P1–P12, repeated site-year observations, 2022–2024
Pseudo-total Cr	mg kg⁻¹	36	38.2	231.5	126.59	124.35	61.39	67.28	177.42	110.15	P1–P12, repeated site-year observations, 2022–2024
Extractable Cr(VI)	mg kg⁻¹	36	0.24	18.7	5.24	2.4	5.42	1.28	9.78	8.5	P1–P12, repeated site-year observations, 2022–2024
Note: Local operational control samples were excluded because they were used only as operational references and not as part of the inferential monitoring dataset. For pH, Eh, Mn, Fe, pseudo-total Cr, and extractable Cr(VI), n = 36 repeated site-year observations across 2022–2024. For moisture and organic matter, n = 12 site descriptors.

## Sheet: Source data
Source data used for Table S1									Site descriptors
Sampling point	Year	pH	Eh (mV)	Mn (mg kg⁻¹)	Fe (%)	Pseudo-total Cr (mg kg⁻¹)	Extractable Cr(VI) (mg kg⁻¹)		Sampling point	Moisture (%)	Organic matter (%)
P1	2022	7.9	350	1750	3.7	162.3	9.5		P1	6.4	2
P1	2023	8	372	1820	3.9	171.8	11.2		P2	6	1.8
P1	2024	8.2	390	1900	4.1	189.5	14.8		P3	7.5	2.3
P2	2022	7.8	390	1980	4.2	198.4	12.3		P4	8.1	3.2
P2	2023	8	402	2100	4.5	205.2	13.8		P5	12.5	4.8
P2	2024	8.1	412	2180	4.6	218.1	18.7		P6	15.4	5.2
P3	2022	7.6	310	1960	3.9	212	10.6		P7	21.3	7.1
P3	2023	7.7	325	2010	4.1	226.3	12.1		P8	22.9	7.8
P3	2024	7.8	338	2050	4.2	231.5	16.4		P9	25.6	8.2
P4	2022	7.5	280	1780	3.7	175.6	7.3		P10	28.3	9.5
P4	2023	7.6	295	1820	3.8	182.9	8.5		P11	19.4	6.5
P4	2024	7.7	302	1875	3.9	194.2	11.6		P12	20.8	6.9
P5	2022	7	120	980	2.9	152.1	3.1
P5	2023	7.1	130	1020	3	158.4	3.8
P5	2024	7.2	140	1080	3.1	160.2	4.4
P6	2022	6.8	70	860	2.6	130.3	2.4
P6	2023	6.9	80	900	2.7	136.7	2.8
P6	2024	6.9	85	930	2.8	140.1	3.6
P7	2022	6.6	10	640	2.3	108.2	1.9
P7	2023	6.6	17	680	2.4	115.6	2.1
P7	2024	6.7	20	700	2.4	118.4	2.4
P8	2022	6.5	-15	550	2.1	92.5	1.2
P8	2023	6.6	-10	580	2.1	96.1	1.5
P8	2024	6.6	-12	600	2.2	100.4	1.9
P9	2022	6.3	-30	480	2	68.2	0.8
P9	2023	6.4	-38	510	2	72.3	1
P9	2024	6.4	-35	530	2.1	75.4	1.3
P10	2022	6.4	-55	420	1.8	38.2	0.24
P10	2023	6.5	-62	440	1.9	42.8	0.28
P10	2024	6.5	-59	460	1.9	46.7	0.31
P11	2022	6.7	-20	510	2.2	55.1	0.9
P11	2023	6.8	-15	540	2.3	60.3	1.3
P11	2024	6.8	-10	570	2.4	64.5	1.6
P12	2022	6.6	-25	480	2.1	48.3	0.7
P12	2023	6.6	-21	500	2.2	52.5	1
P12	2024	6.7	-18	520	2.2	56.1	1.3
Note: The repeated site-year variables (pH, Eh, Mn, Fe, pseudo-total Cr, and extractable Cr(VI)) contain 36 observations. Moisture and organic matter are site descriptors and contain 12 observations.
